# Supplementary material for: Heterogeneity in ess transcriptional organization and variable contribution of the Ess/Type VII protein secretion system to virulence across closely related Staphylocccus aureus strains
Source: Mol Microbiol. 2014 Jul 30;93(5):928–43. doi: 10.1111/mmi.12707 (PMC4285178; doi:10.1111/mmi.12707)
Supplement: Supplementary file 2 — Supporting information [file mmi0093-0928-SD2.txt]

1 
 
SupplementaryFigures: 1 
Fig S1. Relative standard curves for RT qPCR analysis of selected genes at the ess 2 
locus.RT-qPCR standard curves for: (A) 16S rRNA; (B) esxA; (C) esaA; (D) essC and (E) 3 
esxB. Standard curves were prepared as described in the materials and methods section4 
using serial 10-fold dilutions ofRN6390 genomic DNA. Data points represent individual 5 
results from three technical repeats at each dilution. Regression curves to calculate the 6 
efficiency of each primer pair were calculated using MxPro software (Stratagene). 7 
 8 
Fig S2. EsaA, EssB and EssC presence in RN6390 and individual ess deletion strains. 9 
The RN6390 wild-type (wt) or isogenic deletion strains, as indicated, were culturedin TSB 10 
medium until an OD600 of 2 was reached. Whole cell samples were prepared as described in11 
the Methods section,adjusted to acalculated cell density of OD 1 in LDS sample buffer and 12 
separated on bis-Tris gels (8 % for EsaA and EssC blots, 10% for EssB and 15% for TrxA). 13 
Immunoblotting was undertaken with anti-EsaA, anti-EssB, anti-EssC or anti-TrxA 14 
antibodies.An equivalent of 10 µl of cells froman OD600 of 1 was loaded for each lane.15 
Molecular weight markers are indicated to the left of each blot, and the specific protein band16 
recognised by each antibody is indicated by anarrow to the right. Theasterisk indicates a17 
non-specific cross-reacting band.  18 
 19 
Fig S3. EsxAand EsxCsecretion are restored to the esaAmutant strain byin trans 20 
expression of a his-tagged allele ofesaA. 21 
The RN6390 wild-type strain (wt), or the isogenic esaAmutant strain containing either22 
pRMC2 empty vector (esaA), or pRMC2 encoding an N-terminally hexahistidine-tagged 23 
EsaA variant (esaApesaA) were cultured in TSB medium. When an OD600 of 0.5 was 24 
reached, one culture of esaApesaAwas supplemented with 100 ng/ml anhydrotetracycline 25 2 
 
to induceplasmid-encoded overexpression ofhis-taggedEsaA (+++). All strains were 26 
subsequently grown until they reached OD600 of 2. The cells were subsequently spun down 27 
and the supernatant (sn) was retained as the secreted protein fraction, while the pellet was 28 
retained as the cellular fraction. (A) Samples of the supernatant and cellular fractions (An 29 
equivalent of250 l of supernatant and 10 l of cells adjusted to OD1) were separated on 30 
bis-Tris gels and immunoblotted using the anti-EsxA or EsxC antisera, or control antisera31 
raised toTrxA (cytoplasmic protein).(B) Samples of thecellular fractions were separated on 32 
bis-Tris gels and immunoblotted using the anti-EsaA polyclonal antisera. The asterisk 33 
indicates a non-specific cross-reacting band. 34 
 35 
Fig S4. Deletion of the 12 gene ess locus has no effect on S. aureusRN6390 growth.36 
The RN6390 wild-type (wt) or complete essdeletion (ess)strains wereinoculated into 100 37 
l volumes of either complex (TSB) or defined (RPMI) growth media in 96 well plates and 38 
cultured aerobically at 37°C for the indicated time period. Note that in this growth format, 39 
optical density at 600nm did not exceed 1 unit, whereas in batch culture it routinely reaches 40 
OD600 >6. 41 
 42 
Fig S5. The ESS system is dispensable for S.aureus virulence in the wax moth larvae 43 
infection model.Kaplan-Meier survival curves showing the survival of Galleria Mellonella44 
larvae over seven days following infection with (A) S. aureus strain RN6390 and the isogenic 45 
ess deletion(ess) strain and (B) S. aureus strain COL and the isogenic ess deletion(ess) 46 
strain. Curve comparisons are notstatistically significantusing the logrank test(p=0.6 for 47 
RN6390 and p=0.5 for COL). Curves are generated from n=30 larvae in each group 48 
(experiments performed as 10 in each group repeated 3 times). Larvae injectedwith 10µl of49 
phosphate-buffered saline as a control (not shown) demonstrated no mortality over 1 week 50 
of observation (n=10). 51 Kneuper et al . Fig S1
A B C
D EkD
250
150
150
100
α-EsaA
α-EssC
α-TrxA
50
37
α-EssB
*
*
Kneuper et al. Fig S2
10Kneuper et al . Fig S3
kD
10
15
sn c      sn c     sn c      sn c
10
wt esaA esaA esaA
pesaA pesaA+++
kD
150
100
A B
*EsxA
EsxC
TrxA
EsaA/6His- EsaA0.001
0.01
0.1
1
0 5 10 15
Series1
Series2
Series3
Series4
OD
600nm
Time (h)
wt TSB
ess TSB
wt RPMI
ess RPMI
Kneuper et al . Fig S4.Kneuper et al. Fig S5.
RN6390
RN6390 ess
COL
COL ess
A BPrimer Sequence (5’-3’) Usage 
EsxAdA1 AATGTGCGAATTCTGACCAC Amplification of 
esxAflanking 
regions for cloning 
into pIMAY 
EsxAdA2 TGCTTATTGCATTGCCATAACTAGAAACC 
EsxAdB1 TTGTTGAATTCGTTAAGTAC 
EsxAdB2 ATGGCAATGCAATAAGCATTCTGAAATTG 
EsaAdA1 TAGGATCCACATTTATATTACAAAAATG Amplification of 
esaAflanking 
regions for cloning 
into pIMAY 
EsaAdA2 AAAGTGTTTCTTTTTCATGCTTATTTCC 
EsaAdB1 ATTGAATTCTCCAAACTATCC 
EsaAdB2 ATGAAAAAGAAACACTTTAAGAAAGAGAG 
EssAdA1 TGATGAATTCACTATCAATG Amplification of 
essAflanking 
regions for cloning 
into pMAD 
EssAdA2 AGTCAAAAACATCAACATTAGATTAATCTC 
EssAdB1 GTCATAATGAATTCGGAAAC 
EssAdB2 ATGTTGATG TTTTTGACTTTAGGATTTGTC 
EsaBdA1 ACTAATAGAATTCCACCATTG Amplification of 
esaBflanking 
regions for cloning 
into pMAD 
EsaBdA2 CTATAGTAAATCAAATGTTACTTTTACGTG 
EsaBdB1 AAGGATCCTTCAACTAAAGCATCAAATG 
EsaBdB2 ACATTTGATTTACTATAGGAGGAAAAATAG 
EssBdA1 AATGATGCGAATTCTAAGCAG Amplification of 
essBflanking 
regions for cloning 
into pMAD 
EssBdA2 CTATTTTTTTTTAACCATCTATTTTTCCTC 
EssBdB1 ATGCCACTGAATTCTGACTC 
EssBdB2 ATGGTTAAAAAAAAATAGTATAGGACTGAG 
EssCdA1 AGTACTGAATTCGTATGATG Amplification of 
essC  flanking 
regions for cloning 
into pIMAY 
EssCdA2 AAACCATCTTTTATGCATTGTCTTTGCCTC 
EssCdB1 AGGGATCCGTTGCGTTTGCTTTTGACATG 
EssCdB2 ATGCATAAAAGATGGTTTAAATAGCAATG 
EsxCdA1 AACGGATCCAGCAATGATTTCATCAG Amplification of 
esxC  flanking 
regions for cloning 
into pMAD 
EsxCdA2 TTAATTCATAAAATTCATAACATACCTCC 
EsxCdB1 TCATGAATTCGAATATTTACAATGGCGC 
EsxCdB2 ATGAATTTTATGAATTAATATTGAGGTGAAG 
EsxBdA1 AGGAATTCGTATTTCAGACCAACAATTC Amplification of 
esxBflanking 
regions for cloning 
into pMAD 
EsxBdA2 CACCCTATCTCCACCCATATCTTCACCTC 
EsxBdB1 TCGGATCCAAATAATTCTCGTATAAATG 
EsxBdB2 ATGGGTGGAGATAGGGTGAACCCATGATG 
EsxAdA1 AATGTGCGAATTCTGACCAC Amplification of ess 
operon flanking 
regions for cloning 
into pIMAY 
EsxdA2 TTATTCTTCCATTGCCATAACTAGAAACC 
EsxdB1 GAAGAGCTCATAATGATTTTGTACAGC 
EsxdB2 ATGGCAATGGAAGAATAAACTATCTTAATG 
pRMC2seq1 ATTTGGATCCCCTCGAGTTCATG His-tag insertion 
Nhisins AAAGATCTTCCTGAATGATGATGATGATGATGC
ATAACTAGAAACCTCCTGGTACCGC 
N-terminal his-tag 
insertion pRMC2 
esaA nhis fw GGAAGATCTAAAAAGAAAAATTGGATTTATG esaA cloninginto 
pRMC2h esaA nhis rev GGTGAGCTCATTAGATTAATCTCTCTTTCTTAAA
G 
pET27bmodEsxA GCGCGTCGACAATGGCGATG Antibody production
 GCGCCTCGAGTTACTGCAGGCCAAAGTTGTTG
C 
Antibody production
pET27bmodEsaA GCGCGTCGAC ACAGACCGTGAAAGAAAACCTG Antibody productionGATAAAC 
 GCGCCTCGAGTTACGCGTGCAGTTTGTTCACG
TTGTTATC 
Antibody production
pET27bmodEsaC GCGCGTCGAC AATGAACTTTAACGATATTGAAA
CG 
Antibody production
 GCGCCTCGAGTTAGTTCATCGCTTTGTTAAAAT
ATTCGCTCG 
Antibody production
pET27bmodEssB GCGCGTCGAC ACAGGATATGCTGACCCCGCTG
GATG 
Antibody production
 GCGCCTCGAGCTACACGGTATGGCCCACTTTG
CGCAC 
Antibody production
pET27bmodEssC GCGCGTCGAC GAAGATCTGGTGGAAACCG Antibody production
 GCGCCTCGAGTTATTTAAACCAGCGAATTTTCT
G 
Antibody production
region-1-f CAGGAGGTTTCTAGTTATGGC RT-PCR 
region-1-r GTTCTTGAACGGCATCAGC RT-PCR 
region-2-f TTACGGGCAAGGTTCAGACC RT-PCR 
region-2-r GTAAATAATTCCGGGAAGTCG RT-PCR 
region-3-f CTAAGACAGGTAAAATCTATCGG RT-PCR 
region-3-r TGCTTCTTCAGCATCTCTAAAGGCG RT-PCR 
region-4-f GCATATGTACGCAAAGTAGGAC RT-PCR 
region-4-r TCGTTAGTTGCTCTTGAGTTC RT-PCR 
region-5-f CTTGAACATTTTATTTGTCGGC RT-PCR 
region-5-r AGCCACTTTAAAACCTGCATC RT-PCR 
region-6-f ATGCAGGTTTTAAAGTGGCTAC RT-PCR 
region-6-r CGCATCATCCATTGTTGTATCT RT-PCR 
region-7-f TGGGTCAAAACATAAAGCGTGC RT-PCR 
region-7-r TCGCATGATGTCCATGGTTC RT-PCR 
esxA-GSP1 GTTCTTGAACGGCATCAGC 5’ RACE 
esxA-GSP2 ACGGCATCAGCAGTGCTATTC 5’ RACE 
esxA-GSP3 CGCGCTCGAGATTTC TTCTAATAATTGTGC 5’ RACE 
esaA-GSP1 TCAAACCAGACTCAGCAAGG 5’ RACE 
esaA-GSP2 AATGCTTGACCCAGCTCAAC 5’ RACE 
esaA-GSP3 CGCGAATTCCCTTTTTCTGATTGATCTCC 5’ RACE 
Anchor primer1 GACCACGCGTATCGATGTCGACTTTTTTTTTTTT
TTTTV 
5’ RACE 
Anchor primer2 GACCACGCGTATCGATGTCGAC 5’ RACE 
M13-F GTAAAACGACGGCCAGT 5’ RACE 
esxA-QPCR-F TGGCAATGATTAAGATGAGTCC RT-qPCR 
esxA-QPCR-R TCTTGTTCTTGAACGGCATC RT-qPCR 
esaA-QPCR-F TGGCTATAGA GCGAAATTCATC RT-qPCR 
esaA-QPCR-R CCAAGCCTATAGGATGCTCTG RT-qPCR 
essC-QPCR-F TTTCGATGTTG CAAGACACC RT-qPCR 
essC-QPCR-R GACATGCGGAATTGTTTCAC RT-qPCR 
esxB-QPCR-F GGTATTAAAGCAGATGGTGGCAAG RT-qPCR 
esxB-QPCR-R GTCAGCCATCGGTTGTACTAATTC RT-qPCR 
16S rRNA-F GTGCACATCTTGACGGTACCTA RT-qPCR 16S rRNA-R CCACTGGTGTTCCTCCATATC RT-qPCR 
 
Table S1.Oligonucleotide primers used in this study. Restriction enzyme sites are 
underlined.
